# Supplementary material for: Temporal Archive of Atmospheric Microplastic Deposition Presented in Ombrotrophic Peat
Source: Environ Sci Technol Lett. 2021 Oct 25;8(11):954–60. doi: 10.1021/acs.estlett.1c00697 (PMC8582260; doi:10.1021/acs.estlett.1c00697)
Supplement: Supplementary file 2 — ez1c00697_si_002.xlsx [file ez1c00697_si_002.xlsx]

## Sheet: Sheet1
Lake
		count per anodisc (blanks subtracted)				particles per m2 per year			avg MP/m2/year							particles per m2 per day			avg MP/m2/day							MP/g			avg MP/kg			Polymer type											PSD, % <20µm				PSD (non-age date dependent)
		sample 1	sample 2	sample 3		sample 1	sample 2	sample 3	average	sd	Q1	Q3	Fibres	Fragments		sample 1	sample 2	sample 3	average	sd	Q1	Q3	Fibres	Fragments		sample 1	sample 2	sample 3	MP/kg	sd		PE	PES/PET	PP	PS	PVC	PU	ABS	PC	(P) EVA, others			particles	fibres	fragments		MP size	average	sd
2015-2010		27	21	36		2526.44	1965.01	3368.59	2620.01	576.816	2245.73	2947.51	617.928	2002.09		6.92176	5.38359	9.22901	7.17812	1.58032	6.15267	8.07538	0.235849	0.764151		2.7	2.1	3.6	2800	616.441		0.20202	0.262626	0.181818	0.171717	0.111111	0.0707071	0	0	0		2015-2010	0.25	0.047619	0.202381		5-10	0.238582	0.145708
2010-2005		28	24	30		2213.64	1897.41	2371.76	2160.94	197.207	2055.53	2292.7	162.383	1998.55		6.06477	5.19838	6.49797	5.92038	0.540293	5.63158	6.28137	0.0751445	0.924855		2.8	2.4	3	2733.33	249.444		0.189474	0.273684	0.0947368	0.126316	0.0842105	0.157895	0.0315789	0	0.0421053		2010-2005	0.585366	0.0365854	0.54878		10-20	0.256112	0.104897
2005-2000		9	8	10		594.666	528.592	660.74	594.666	53.9492	561.629	627.703	105.4	489.265		1.62922	1.4482	1.81025	1.62922	0.147806	1.53871	1.71973	0.177243	0.822757		0.9	0.8	1	900	81.6497		0.225	0.25	0.1	0.125	0	0.075	0	0.15	0.075		2005-2000	0.666667	0.148148	0.518519		20-30	0.218695	0.0523312
2000-1995		3	2	3		176.126	117.417	176.126	156.556	27.6755	146.771	176.126	31.1727	125.383		0.482536	0.321691	0.482536	0.428921	0.0758232	0.402113	0.482536	0.199115	0.800885		0.3	0.2	0.3	266.667	47.1405		0.285714	0.142857	0.142857	0.142857	0	0.142857	0	0.142857	0		2000-1995	0.625	0.125	0.5		30-40	0.103941	0.0339402
1995-1990		9	8	10		459.135	408.12	510.15	459.135	41.6536	433.628	484.643	53.0973	406.038		1.25791	1.11814	1.39767	1.25791	0.114119	1.18802	1.32779	0.115646	0.884354		0.9	0.8	1	900	81.6497		0.15	0.025	0.2	0.25	0.075	0.075	0	0	0.225		1995-1990	0.444444	0.037037	0.407407		40-50	0.0542909	0.0211034
1990-1980		3	2	3		134.645	89.7636	134.645	119.685	21.1575	112.204	134.645	24.9343	94.7504		0.368891	0.245928	0.368891	0.327903	0.0579657	0.307409	0.368891	0.208333	0.791667		0.3	0.2	0.3	266.667	47.1405		0.285714	0	0.285714	0	0.142857	0.142857	0	0.142857	0		1990-1980	0.5	0.125	0.375		50-60	0.0393835	0.0161809
1980-1970		2	1	2		86.8891	43.4446	86.8891	72.4076	20.48	65.1668	86.8891	11.2478	61.1598		0.238052	0.119026	0.238052	0.198377	0.0561095	0.178539	0.238052	0.15534	0.84466		0.2	0.1	0.2	166.667	47.1405		0.222222	0.166667	0.111111	0.166667	0	0	0	0	0.333333		1980-1970	0.4	0.2	0.2		60-70	0.0219114	0.0157084
1890-1800		0	0	0		0	0	0	0	0	0	0	0	0		0	0	0	0	0	0	0	0	0		0	0	0	0	0		0	0	0	0	0	0	0	0	0		1890-1800	0	0	0		70-80	0.0247908	0.0185046
																																															80-90	0.00616596	0.00579493
field sample blank_L8		4	5	4																																											90-100	0.00545104	0.00624194
blank - field 2		2																																													100-150	0.0134652	0.0076135
blank - field1		1																																													150-200	0.00328448	0.00350667
blank - lab		2																																													200-250	0.00125731	0.00198802
																																															250-300	0.00128441	0.00237598
																																															300-350	0	0
																																															350-400	0	0
																																															400-450	0.000992063	0.00243005
																																															450-500	0.00221273	0.00365277
																																															500-550	0.00196388	0.0031054
																																															550-600	0	0
																																															600-650	0.000632111	0.00154835
																																															650-700	0	0
																																															>700	0.00558382	0.00741715
Peat
		count per anodisc (blanks subtracted)									particles per m2 per day							MP/m2/day							Polymer type											PSD, % <20µm				PSD (non-age date dependent) *for samples with n>2					Fibres				Fragments
		sample 1	sample 2	sample 3	sample 4	sample 5	sample 6	average	sd		sample 1	sample 2	sample 3	sample 4	sample 5	sample 6		Avg	SD	Q1	Q3	% fibres	% fragments		PE	PES/PET	PP	PS	PVC	PU	ABS	PC	(P) EVA, others			particles	fibres	fragments		MP size	average	sd	Q1	Q3	average	sd	Q1	Q3	average
2015-2020		37	40	12	48	41	16	32	13		203	219	68	262	224	90		177.778	72	118.501	222.709	0.335706	0.664294		0.168421	0.284211	0.273684	0.0631579	0.0947368	0	0.0210526	0	0.0947368		2015-2020	0.56	0.08	0.47		5-10	0.19927	0.0707162	0.15342	0.266883	0.0238139	0.0312187	0.00309119	0.0158854	0.278526
2010-2015		24	24	31	68	55	20	37	18		67	65	86	185	151	54		101.082	49	54.8703	137.637	0.186832	0.813168		0.162401	0.121528	0.219444	0.160714	0.106448	0.0240079	0	0.0970238	0.108433		2010-2015	0.51	0.01	0.5		10-20	0.209795	0.0598738	0.195802	0.250237	0.0489266	0.0501437	0	0.0567017	0.28268
2005-2010		17	16	14	22	16	7	15	4		60	58	52	91	67	30		59.7032	18	17.9827	79.7694	0.26278	0.73722		0.216409	0.242179	0.175961	0.167726	0.102264	0	0	0.0204082	0.075053		2005-2010	0.49	0.02	0.47		20-30	0.145382	0.0133737	0.135763	0.154536	0.0824518	0.0432477	0.0376838	0.106385	0.156936
2000-2005		29	28	27	50	42	18	32	11		79	74	73	137	115	48		87.8129	29	65.9366	92.6801	0.178774	0.821226		0.16732	0.193405	0.206061	0.148841	0.0908497	0	0.0698158	0.0866904	0.0370172		2000-2005	0.44	0.01	0.43		30-40	0.0938681	0.0150435	0.0842598	0.104186	0.0860726	0.0415107	0.0494026	0.108221	0.0981258
1980-2000		14	13	12	22	18	7	14	5		79	76	65	121	98	37		78.7106	26	19.5197	131.412	0.205555	0.794445		0.212462	0.185435	0.219595	0.157282	0.157658	0.0405405	0	0	0.027027		1980-2000	0.35	0	0.35		40-50	0.056682	0.0276107	0.0514776	0.0701145	0.0996605	0.0387863	0.0819196	0.106339	0.0549916
1960-1980		4	5	3				4	1		4	5	3					4.30355	1	3.8732	4.79539	0.166667	0.833333		0	0.272727	0.545455	0	0.181818	0	0	0	0		1960-1980	0.17	0	0.17		50-60	0.0703109	0.0413647	0.0440517	0.0709245	0.099798	0.040973	0.0763434	0.108293	0.0400823
1940-1960		2	2	1				2	0		1	2	0					1.07589	1	0.806916	1.38328	0.2	0.8		0.2875	0.3875	0.2	0	0.125	0	0	0	0		1940-1960	0	0	0		60-70	0.0309528	0.0147252	0.0300746	0.0352134	0.0705547	0.0287275	0.0580053	0.0767485	0.0259895
1900-1920		0	0	0				0	0		0	0	0					0.102466	0.177475	0	0.153698	0	0		0	0	0	0	0	0	0	0	0		1900-1920	0	0	0		70-80	0.0355545	0.0200524	0.0248635	0.033046	0.0686653	0.030393	0.0459309	0.0773444	0.0156453
field sample blank_F1		5	5	4	2	4	5																																	80-90	0.0293196	0.0224396	0.0177387	0.0259889	0.0468792	0.0231272	0.023254	0.0591493	0.0127573
blank - lab 1		4	2	2	0	2	2																																	90-100	0.017203	0.00816727	0.016533	0.0201626	0.0553555	0.0253821	0.0368264	0.059525	0.00963851
blank - lab 2		2	2	5	2																																			100-150	0.0573038	0.0173753	0.0429443	0.0725426	0.172457	0.125209	0.144331	0.242647	0.0198497
blank - lab 3		2	2	2	0																																			150-200	0.0166593	0.00754383	0.0158526	0.0208168	0.0767774	0.0340274	0.0521593	0.0885649	0.00316565
																																								200-250	0.0204761	0.0258855	0.00732613	0.014807	0.040076	0.161582	0.0300073	0.0606618	0.00155375
																																								250-300	0.00234211	0.00215276	0.00059312	0.00371898	0.0126677	0.00968678	0.00176678	0.0203847	0
																																								300-350	0.000880995	0.000913073	0	0.00117065	0.00438401	0.00372275	0	0.00626579	0
Global waste management			Million metric tons																																					350-400	0.000244658	0.000414545	0	0.000288767	0.0015734	0.0023033	0	0.0015456	0
https://www.statista.com/statistics/282732/global-production-of-plastics-since-1950/																																								400-450	0.00084055	0.00113952	0	0.0013238	0.00452586	0.00525703	0	0.00622464	5.91856e-05
	EU production	Global production			collected EU waste	recycled	incinerated	discarded																																450-500	8.25048e-05	0.000202095	0	0	0.000515198	0.00108169	0	0	0
2018	61.8	359		2018	29.1	9.4	12.4	7.2																																500-550	8.25048e-05	0.000202095	0	0	0.000515198	0.00108169	0	0	0
2017	64.4	348		2016	27.1	8.4281	11.2736	7.3983																																550-600	0.0121991	0.029045	0	0.00103004	0.00183118	0.00277407	0	0.0015873	0
2016	60	335		2014	25.8	7.6626	10.191	7.9464																																600-650	0	0	0	0	0	0	0	0	0
2015	58	322		2012	24.8	6.9	8.9	9																																650-700	0.000297586	0.000476838	0	0.00044843	0.00115776	0.00156939	0	0.00170648	0
2014	59	311		2011	24.8	6.3	8.7	9.9																																>700	0.00025188	0.000398341	0	0.00043315	0.00134163	0.00184744	0	0.00170648	0
2013	58	299		2010	24.5	6	8.2	10.5
2012	57	288		2009	24.1	5.5	7.6	11
2011	58	279		2008	24.9	5.2	7.4	12.1
2010	57	270		2007	24.6	5	7.2	12.4
2009	55	250		2006	24.5	4.7	7	12.9
2008	60	245		2003	21.15	3.48	4.75	12.92
2007	65	257		2002	20.6	3.13	4.6	12.87
2006	61.25	245		2000	19.341	2.25	4.411	12.68
2004	60	225		1993	16.211	0.915	2.348	12.948
2003	58	214		1989	8.4	0.686	1.42	6.29
2002	56.1	204
2000	50	213
1993	35	137
1990	28	120
1989	27.4	114
1980	21.8	70
1977	19.9	59
1976	19.8	50
1976	19.8	54
1975	18	46
1970	9	35
1960	1.6	8
1950	0.35	1.5
[truncated: 10 more columns]
